# Supplementary material for: Recurrent Somatic Chromosomal Abnormalities in Relapsed Extraocular Retinoblastoma
Source: Cancers (Basel). 2021 Feb 8;13(4):673. doi: 10.3390/cancers13040673 (PMC7915502; doi:10.3390/cancers13040673)
Supplement: Supplementary file 1 [file cancers-13-00673-s001.zip]

Archive with 1 entries (1 files):
- cancers-1084944-supplementary.xlsx
