# Supplementary material for: Recurrent Somatic Chromosomal Abnormalities in Relapsed Extraocular Retinoblastoma
Source: Cancers (Basel). 2021 Feb 8;13(4):673. doi: 10.3390/cancers13040673 (PMC7915502; doi:10.3390/cancers13040673)
Supplement: Supplementary file 1 [file cancers-13-00673-s001.zip › cancers-1084944-supplementary.xlsx]

## Sheet: Table S1
TABLE S1. Regions identified by GISTIC as significantly altered in our cohort.
Unique.Name	Descriptor	Wide.Peak.Limits	Peak.Limits	Region.Limits	q.values	Residual.q.values.after.removing.segments.shared.with.higher.peaks	Candidate Driver Genes Peak	Candidate Driver Genes Wide	Candidate Driver Genes Region	Genes Peak	Genes Wide	Genes Region
Amplification Peak 2 - CN values	1q44	chr1:145907949-248956422(probes 14620:24997)	chr1:243880181-244123603(probes 24483:24506)	chr1:143539781-248956422(probes 14382:24997)	4.8268e-05	0.033534		BCL9, PDE4DIP, ARNT, SETDB1, MLLT11, S100A7, TPM3, MUC1, LMNA, PRCC, NTRK1, FCRL4, SDHC, FCGR2B, DDR2, PBX1, PRRX1, ABL2, TPR, CDC73, PTPRC, ELF3, MDM4, ELK4, SLC45A3, RGS7, FH, AKT3	BCL9, PDE4DIP, ARNT, SETDB1, MLLT11, S100A7, TPM3, MUC1, LMNA, PRCC, NTRK1, FCRL4, SDHC, FCGR2B, DDR2, PBX1, PRRX1, ABL2, TPR, CDC73, PTPRC, ELF3, MDM4, ELK4, SLC45A3, RGS7, FH, AKT3	LINC02774, ZBTB18, RN7SL148P	ITGA10, PEX11B, RBM8A, GNRHR2, LIX1L-AS1, LIX1L, ANKRD34A, POLR3GL, TXNIP, HJV, RNVU1-6, LINC01719, NBPF10, NOTCH2NLA, RNU6-1071P, NUDT4P2, SEC22B4P, PPIAL4H, RNVU1-29, RNVU1-25, HYDIN2, RNA5SP536, NBPF12, PFN1P8, NBPF13P, RNU1-151P, RNVU1-8, PRKAB2, PDIA3P1, FMO5, CCT8P1, RPL7AP15, CHD1L, LINC00624, OR13Z1P, OR13Z2P, OR13Z3P, BCL9, ACP6, RN7SL261P, GJA5, GJA8, GPR89B, PDZK1P1, LINC02804, RNU1-12…	NBPF17P, PFN1P12, RNU1-114P, RNVU1-17, RNVU1-23, RNVU1-18, FAM91A3P, LINC02591, RNU1-143P, FCGR1CP, H2BP2, H3-2, RPL22P5, FAM72C, SRGAP2D, IGKV1OR1-1, LINC02802, RNA5SP529, DRD5P2, PPIAL4E, RNVU1-15, NBPF15, PFN1P6, RNVU1-26, RNVU1-2A, RNVU1-28, PPIAL4F, LINC01632, RNA5SP59, SRGAP2B, FAM72D, LINC01145, RNU1-153P, PPIAL4D, RNVU1-14, NBPF20, PFN1P3, RNU1-154P, RNVU1-31, NBPF25P, GPR89A, PDZK1, CD16…
Amplification Peak 3 - CN values	2p24.3	chr2:1-25036126(probes 24998:27518)	chr2:15944758-16578059(probes 26602:26665)	chr2:1-86479797(probes 24998:33687)	4.6617e-05	3.0262e-4	MYCN	MYCN, WDCP, NCOA1	MYCN, WDCP, NCOA1, DNMT3A, ASXL2, ALK, BIRC6, STRN, EML4, SIX2, EPAS1, MSH2, MSH6, FBXO11, BCL11A, REL, XPO1, PCBP1, DCTN1, CTNNA2	MYCN, RN7SL104P, GACAT3, FAM49A	FAM110C, SH3YL1, ACP1, ALKAL2, LINC01865, LINC01874, LINC01875, TMEM18, TMEM18-DT, LINC01115, LINC01939, SNTG2-AS1, SNTG2, TPO, PXDN, MYT1L, MYT1L-AS1, LINC01250, EIPR1, EIPR1-IT1, TRAPPC12, TRAPPC12-AS1, ADI1, RNASEH1, RNASEH1-AS1, RPS7, COLEC11, TMSB4XP2, ALLC, GAPDHP48, DCDC2C, LINC01304, NPM1P48, LINC01249, RNU6-649P, LINC01248, SOX11, LINC01810, SILC1, MIR7158, LINC01247, LINC01824, PIK3CDP1…	FAM110C, SH3YL1, ACP1, ALKAL2, LINC01865, LINC01874, LINC01875, TMEM18, TMEM18-DT, LINC01115, LINC01939, SNTG2-AS1, SNTG2, TPO, PXDN, MYT1L, MYT1L-AS1, LINC01250, EIPR1, EIPR1-IT1, TRAPPC12, TRAPPC12-AS1, ADI1, RNASEH1, RNASEH1-AS1, RPS7, COLEC11, TMSB4XP2, ALLC, GAPDHP48, DCDC2C, LINC01304, NPM1P48, LINC01249, RNU6-649P, LINC01248, SOX11, LINC01810, SILC1, MIR7158, LINC01247, LINC01824, PIK3CDP1…
Amplification Peak 4 - CN values	2p13.3	chr2:1-88888295(probes 24998:33930)	chr2:68523325-73424838(probes 31886:32375)	chr2:1-86479797(probes 24998:33687)	0.0048393	0.53416	PCBP1	MYCN, WDCP, NCOA1, DNMT3A, ASXL2, ALK, BIRC6, STRN, EML4, SIX2, EPAS1, MSH2, MSH6, FBXO11, BCL11A, REL, XPO1, PCBP1, DCTN1, CTNNA2	MYCN, WDCP, NCOA1, DNMT3A, ASXL2, ALK, BIRC6, STRN, EML4, SIX2, EPAS1, MSH2, MSH6, FBXO11, BCL11A, REL, XPO1, PCBP1, DCTN1, CTNNA2	APLF, PROKR1, ARHGAP25, LINC01890, LINC01888, BMP10, GKN3P, GKN2, GKN1, ANTXR1, MIR3126, RNA5SP96, RNU6-1216P, GFPT1, NFU1, AAK1, RN7SL604P, SNORA36C, B3GALNT1P1, ANXA4, GMCL1, RPL23AP92, SNRNP27, MXD1, ASPRV1, PCBP1-AS1, RN7SL470P, PCBP1, LINC01816, C2orf42, TIA1, MIR1285-2, PCYOX1, SNRPG, FAM136A, BRD7P6, TGFA, TGFA-IT1, ADD2, FIGLA, HMGN2P21, CLEC4F, CD207, LINC01143, VAX2, ATP6V1B1, ATP6V1B1-…	FAM110C, SH3YL1, ACP1, ALKAL2, LINC01865, LINC01874, LINC01875, TMEM18, TMEM18-DT, LINC01115, LINC01939, SNTG2-AS1, SNTG2, TPO, PXDN, MYT1L, MYT1L-AS1, LINC01250, EIPR1, EIPR1-IT1, TRAPPC12, TRAPPC12-AS1, ADI1, RNASEH1, RNASEH1-AS1, RPS7, COLEC11, TMSB4XP2, ALLC, GAPDHP48, DCDC2C, LINC01304, NPM1P48, LINC01249, RNU6-649P, LINC01248, SOX11, LINC01810, SILC1, MIR7158, LINC01247, LINC01824, PIK3CDP1…	FAM110C, SH3YL1, ACP1, ALKAL2, LINC01865, LINC01874, LINC01875, TMEM18, TMEM18-DT, LINC01115, LINC01939, SNTG2-AS1, SNTG2, TPO, PXDN, MYT1L, MYT1L-AS1, LINC01250, EIPR1, EIPR1-IT1, TRAPPC12, TRAPPC12-AS1, ADI1, RNASEH1, RNASEH1-AS1, RPS7, COLEC11, TMSB4XP2, ALLC, GAPDHP48, DCDC2C, LINC01304, NPM1P48, LINC01249, RNU6-649P, LINC01248, SOX11, LINC01810, SILC1, MIR7158, LINC01247, LINC01824, PIK3CDP1…
Amplification Peak 5 - CN values	6p22.3	chr6:4963137-23316660(probes 107009:108860)	chr6:20891475-22018351(probes 108613:108727)	chr6:195322-58474219(probes 106529:112408)	1.3769e-06	1.3812e-5		DEK	IRF4, DEK, TRIM27, HLA-A, POU5F1, DAXX, HMGA1, FANCE, SRSF3, CDKN1A, PIM1, TFEB, CCND3, HSP90AB1, NFKBIE, BMP5	CDKAL1, RNU6-150P, LINC00581, SOX4, BOLA2P3, CASC15	RPP40, PPP1R3G, LYRM4, MIR3691, FARS2, HNRNPA1P37, RN7SL221P, PKMP5, NRN1, F13A1, MIR7853, MIR5683, LY86-AS1, SNAPC5P1, CNN3P1, LY86, BTF3P7, RN7SL554P, RREB1, SSR1, CAGE1, RIOK1, HNRNPLP1, DSP, SNRNP48, BMP6, TXNDC5, BLOC1S5-TXNDC5, PIP5K1P1, BLOC1S5, EEF1E1-BLOC1S5, EEF1E1, SLC35B3, HULC, OFCC1, RNU6ATAC21P, TFAP2A, TFAP2A-AS1, LINC00518, MIR5689HG, MIR5689, MRPL48P1, LINC02522, GCNT2, GCNT2P1,…	DUSP22, IRF4, EXOC2, HUS1B, LINC01622, FOXQ1, LINC01394, FOXF2, MIR6720, RN7SL352P, FOXCUT, FOXC1, GMDS, GMDS-DT, HMGN2P28, LINC02521, LINC01600, MYLK4, WRNIP1, SERPINB1, SERPINB9P1, MIR4645, SERPINB9, SERPINB6, LINC01011, NQO2, NQO2-AS1, HTATSF1P2, FAM136BP, SERPINB8P1, RIPK1, RNA5SP201, BPHL, TUBB2A, TUBB2BP1, LINC02525, TUBB2B, PSMG4, SLC22A23, PXDC1, FAM50B, TDGF1P4, GLRX3P2, PRPF4B, FAM217A,…
Amplification Peak 6 - CN values	6p21.2	chr6:32454909-55310049(probes 109791:112088)	chr6:36781211-37550464(probes 110227:110303)	chr6:195322-58474219(probes 106529:112408)	1.4147e-05	1.1885e-4	PIM1	DAXX, HMGA1, FANCE, SRSF3, CDKN1A, PIM1, TFEB, CCND3, HSP90AB1, NFKBIE	IRF4, DEK, TRIM27, HLA-A, POU5F1, DAXX, HMGA1, FANCE, SRSF3, CDKN1A, PIM1, TFEB, CCND3, HSP90AB1, NFKBIE, BMP5	CPNE5, PPIL1, C6orf89, PI16, MTCH1, FGD2, COX6A1P2, RPL12P2, PIM1, TMEM217, TBC1D22B, RNF8, RN7SL273P, CMTR1, CCDC167, LINC02520	HLA-DRB9, HLA-DRB5, RNU1-61P, HLA-DRB6, HLA-DRB1, HLA-DQA1, HLA-DQB1, HLA-DQB1-AS1, MTCO3P1, HLA-DQB3, HLA-DQA2, MIR3135B, HLA-DQB2, HLA-DOB, TAP2, PSMB8, PSMB8-AS1, PSMB9, TAP1, PPP1R2P1, HLA-Z, HLA-DMB, HLA-DMA, BRD2, HLA-DOA, HLA-DPA1, HLA-DPB1, RPL32P1, HLA-DPA2, COL11A2P1, HLA-DPB2, HLA-DPA3, HCG24, COL11A2, RXRB, RNY4P10, SLC39A7, HSD17B8, MIR219A1, RING1, ZNF70P1, HTATSF1P1, HCG25, VPS52, …	DUSP22, IRF4, EXOC2, HUS1B, LINC01622, FOXQ1, LINC01394, FOXF2, MIR6720, RN7SL352P, FOXCUT, FOXC1, GMDS, GMDS-DT, HMGN2P28, LINC02521, LINC01600, MYLK4, WRNIP1, SERPINB1, SERPINB9P1, MIR4645, SERPINB9, SERPINB6, LINC01011, NQO2, NQO2-AS1, HTATSF1P2, FAM136BP, SERPINB8P1, RIPK1, RNA5SP201, BPHL, TUBB2A, TUBB2BP1, LINC02525, TUBB2B, PSMG4, SLC22A23, PXDC1, FAM50B, TDGF1P4, GLRX3P2, PRPF4B, FAM217A,…
Amplification Peak 7 - CN values	7q31.33	chr7:101507906-159345973(probes 133867:139691)	chr7:126379138-126517301(probes 136372:136387)	chr7:124628843-126955166(probes 136196:136431)	0.38059	0.38059		CUX1, MET, POT1, SND1, SMO, CREB3L2, TRIM24, KIAA1549, BRAF, FAM131B, CNTNAP2, EZH2, KMT2C, MNX1	POT1	GRM8	COL26A1, LINC01007, MYL10, CUX1, SH2B2, MIR4285, SPDYE6, PRKRIP1, MIR548O, ORAI2, ALKBH4, LRWD1, MIR5090, MIR4467, POLR2J, RASA4B, POLR2J3, UPK3BL2, SPDYE2, POLR2J3, RASA4, UPK3BL1, SPDYE2B, POLR2J2, RASA4DP, FAM185A, FBXL13, RNU6-1136P, RN7SKP198, LRRC17, NFE4, ARMC10, CRYZP1, NAPEPLD, RPL23AP95, DPY19L2P2, S100A11P1, PMPCB, DNAJC2, PSMC2, RPS29P16, SLC26A5, RELN, RN7SKP86, ORC5, LHFPL3, EIF4BP6…	RNU6-102P, GPR37, C7orf77, POT1, POT1-AS1, EEF1GP1, LINC02830, GRM8
Amplification Peak 8 - CN values	13q31.3	chr13:22052723-114364328(probes 210756:220043)	chr13:92862180-93828676(probes 217876:217971)	chr13:92862180-93853756(probes 217876:217974)	0.68393	0.68393	GPC5	CDX2, FLT3, BRCA2, NBEA, LHFPL6, FOXO1, LCP1, RB1, CYSLTR2, GPC5, SOX21, ERCC5	GPC5	GPC5, LINC00363, GPC6, HNRNPA1P29, GPC6-AS2	NME1P1, MTND3P1, FTH1P7, DDX39AP1, RPL7AP73, IPMKP1, RFESDP1, LINC00621, BASP1P1, NUS1P2, HMGA1P6, RNY3P4, LINC00362, SGCG, RNU6-58P, TATDN2P3, SDAD1P4, SACS, RPLP1P13, SACS-AS1, LINC00327, LINC00352, TNFRSF19, MIPEP, MTCO3P2, PCOTH, C1QTNF9B, ANKRD20A19P, SPATA13, IPO7P2, MIR2276, SPATA13-AS1, C1QTNF9, C1QTNF9-AS1, NUS1P3, LINC00566, CYCSP33, TPTE2P6, PARP4, PSPC1P2, ATP12A, RNY1P7, RPL26P34, IR…	GPC5, LINC00363, GPC6, HNRNPA1P29, GPC6-AS2
Amplification Peak 9 - CN values	15q21.1	chr15:46892122-48817492(probes 235519:235713)	chr15:47847374-47915268(probes 235616:235622)	chr15:46901773-49609329(probes 235520:235793)	0.30318	0.42255					SEMA6D, RN7SKP139, LINC01491, SLC24A5, MYEF2, CTXN2, SLC12A1, DUT, FBN1, CEP152	SEMA6D, RN7SKP139, LINC01491, SLC24A5, MYEF2, CTXN2, SLC12A1, DUT, FBN1, CEP152, SHC4, EID1, KRT8P24, SECISBP2L, RN7SL577P, COPS2, GALK2, NDUFAF4P1, MIR4716, RN7SL307P, FAM227B, FGF7
Amplification Peak 10 - CN values	15q24.3	chr15:76604607-78687736(probes 238524:238732)	chr15:76721553-78677916(probes 238537:238731)	chr15:76721553-78707377(probes 238537:238734)	0.53416	0.72575				SCAPER, RN7SKP217, RCN2, RN7SL278P, KRT8P23, PSTPIP1, TSPAN3, PEAK1, HMG20A, LINGO1, LINGO1-AS1, LINGO1-AS2, CSPG4P13, RN7SL214P, COMMD4P1, ADAMTS7P3, TBC1D2B, SH2D7, CIB2, IDH3A, ACSBG1, DNAJA4, WDR61, CRABP1, IREB2, HYKK, PSMA4, CHRNA5, CHRNA3, CHRNB4, RPL18P11	SCAPER, RN7SKP217, RCN2, RN7SL278P, KRT8P23, PSTPIP1, TSPAN3, PEAK1, HMG20A, LINGO1, LINGO1-AS1, LINGO1-AS2, CSPG4P13, RN7SL214P, COMMD4P1, ADAMTS7P3, TBC1D2B, SH2D7, CIB2, IDH3A, ACSBG1, DNAJA4, WDR61, CRABP1, IREB2, HYKK, PSMA4, CHRNA5, CHRNA3, CHRNB4, RPL18P11	SCAPER, RN7SKP217, RCN2, RN7SL278P, KRT8P23, PSTPIP1, TSPAN3, PEAK1, HMG20A, LINGO1, LINGO1-AS1, LINGO1-AS2, CSPG4P13, RN7SL214P, COMMD4P1, ADAMTS7P3, TBC1D2B, SH2D7, CIB2, IDH3A, ACSBG1, DNAJA4, WDR61, CRABP1, IREB2, HYKK, PSMA4, CHRNA5, CHRNA3, CHRNB4, RPL18P11
Amplification Peak 11 - CN values	17q11.2	chr17:29426829-30335778(probes 253156:253247)	chr17:29585574-30326715(probes 253173:253246)	chr17:29585574-30353904(probes 253173:253249)	0.68393	0.68393				ABHD15-AS1, GIT1, ANKRD13B, CORO6, SSH2, RNU6-920P, RPL21P123, RPL9P30, EFCAB5, RNY4P13, NSRP1, MIR423, MIR3184, SLC6A4, BLMH, RNU6-1267P, TMIGD1	TAOK1, RNU6-1034P, ABHD15, ABHD15-AS1, TP53I13, GIT1, ANKRD13B, CORO6, SSH2, RNU6-920P, RPL21P123, RPL9P30, EFCAB5, RNY4P13, NSRP1, MIR423, MIR3184, SLC6A4, BLMH, RNU6-1267P, TMIGD1	ABHD15-AS1, GIT1, ANKRD13B, CORO6, SSH2, RNU6-920P, RPL21P123, RPL9P30, EFCAB5, RNY4P13, NSRP1, MIR423, MIR3184, SLC6A4, BLMH, RNU6-1267P, TMIGD1
Amplification Peak 12 - CN values	17q22	chr17:55937915-60440763(probes 255844:256298)	chr17:57007126-59603118(probes 255953:256212)	chr17:52327980-64744223(probes 255477:256735)	0.01814	176	MSI2, RNF43	MSI2, RNF43, CLTC	HLF, MSI2, RNF43, CLTC, PPM1D, BRIP1, CD79B, DDX5	RNF126P1, AKAP1, MSI2, RN7SL449P, RNU7-134P, CCDC182, RN7SKP94, MRPS23, CUEDC1, VEZF1, SRSF1, DYNLL2, OR4D1, MSX2P1, OR4D2, EPX, MKS1, LPO, MPO, TSPOAP1, TSPOAP1-AS1, MIR142, MIR4736, SUPT4H1, RNF43, HSF5, SETP3, MTMR4, SEPTIN4-AS1, SEPTIN4, TEX14, RNU1-108P, RNU1-52P, RNU1-85P, RAD51C, PPM1E, RNU6-518P, TRIM37, RN7SL716P, SKA2, RNU2-58P, MIR454, MIR301A, PRR11, SPDYE22P, SMG8, GDPD1, SNRPGP17, Y…	ANKFN1, RPL39P33, NOG, C17orf67, DGKE, TRIM25, RNU6-1158P, MIR3614, COIL, SCPEP1, RNF126P1, AKAP1, MSI2, RN7SL449P, RNU7-134P, CCDC182, RN7SKP94, MRPS23, CUEDC1, VEZF1, SRSF1, DYNLL2, OR4D1, MSX2P1, OR4D2, EPX, MKS1, LPO, MPO, TSPOAP1, TSPOAP1-AS1, MIR142, MIR4736, SUPT4H1, RNF43, HSF5, SETP3, MTMR4, SEPTIN4-AS1, SEPTIN4, TEX14, RNU1-108P, RNU1-52P, RNU1-85P, RAD51C, PPM1E, RNU6-518P, TRIM37, RN7…	LINC01982, LINC02089, C17orf112, MTCO1P40, RPS2P48, KIF2B, ISCA1P3, ARL2BPP8, RN7SKP14, TOM1L1, COX11, STXBP4, HLF, MMD, SMIM36, GARS1P1, RNU6-1249P, TMEM100, PCTP, ANKFN1, RPL39P33, NOG, C17orf67, DGKE, TRIM25, RNU6-1158P, MIR3614, COIL, SCPEP1, RNF126P1, AKAP1, MSI2, RN7SL449P, RNU7-134P, CCDC182, RN7SKP94, MRPS23, CUEDC1, VEZF1, SRSF1, DYNLL2, OR4D1, MSX2P1, OR4D2, EPX, MKS1, LPO, MPO, TSPOAP1…
Amplification Peak 13 - CN values	17q23.3	chr17:62564343-64523389(probes 256516:256712)	chr17:63418204-64513841(probes 256603:256711)	chr17:52327980-64744223(probes 255477:256735)	0.034493	0.40863	CD79B, DDX5	CD79B, DDX5	HLF, MSI2, RNF43, CLTC, PPM1D, BRIP1, CD79B, DDX5	TANC2, CYB561, PPIAP55, ACE, ACE3P, KCNH6, DCAF7, RNU6-288P, TACO1, MAP3K3, EEF1DP7, STRADA, LIMD2, CCDC47, DDX42, FTSJ3, PSMC5, SMARCD2, TCAM1P, CSH2, GH2, CSH1, CSHL1, GH1, CD79B, SCN4A, PRR29-AS1, PRR29, ICAM2, ERN1, SNHG25, SNORD104, SNORA50C, TEX2, RPL31P57, PECAM1, MILR1, POLG2, ATP5MFP4, DDX5, MIR3064, MIR5047, CEP95	TLK2, MRC2, RNU6-446P, MARCHF10, MARCHF10-DT, PRELID3BP3, MIR633, TRMT112P3, TANC2, CYB561, PPIAP55, ACE, ACE3P, KCNH6, DCAF7, RNU6-288P, TACO1, MAP3K3, EEF1DP7, STRADA, LIMD2, CCDC47, DDX42, FTSJ3, PSMC5, SMARCD2, TCAM1P, CSH2, GH2, CSH1, CSHL1, GH1, CD79B, SCN4A, PRR29-AS1, PRR29, ICAM2, ERN1, SNHG25, SNORD104, SNORA50C, TEX2, RPL31P57, PECAM1, MILR1, POLG2, ATP5MFP4, DDX5, MIR3064, MIR5047, CE…	LINC01982, LINC02089, C17orf112, MTCO1P40, RPS2P48, KIF2B, ISCA1P3, ARL2BPP8, RN7SKP14, TOM1L1, COX11, STXBP4, HLF, MMD, SMIM36, GARS1P1, RNU6-1249P, TMEM100, PCTP, ANKFN1, RPL39P33, NOG, C17orf67, DGKE, TRIM25, RNU6-1158P, MIR3614, COIL, SCPEP1, RNF126P1, AKAP1, MSI2, RN7SL449P, RNU7-134P, CCDC182, RN7SKP94, MRPS23, CUEDC1, VEZF1, SRSF1, DYNLL2, OR4D1, MSX2P1, OR4D2, EPX, MKS1, LPO, MPO, TSPOAP1…
Amplification Peak 14 - CN values	17q25.1	chr17:73946625-73976277(probes 257672:257674)	chr17:73956573-73966519(probes 257673:257673)	chr17:69168430-82335297(probes 257186:258519)	0.00014924	0.0011923			SRSF2, CANT1, RNF213, ASPSCR1			ABCA10, ABCA5, SNRPGP4, MAP2K6, LINC01483, LINC01497, LINC01028, KCNJ16, KCNJ2-AS1, KCNJ2, CALM2P1, CASC17, RNU7-155P, MYL6P5, ROCR, LINC01152, SOX9-AS1, LINC02097, SOX9, LINC00511, LINC02003, RPL32P33, SLC39A11, RN7SKP180, POLR3KP2, SSTR2, COG1, FAM104A, C17orf80, CPSF4L, CDC42EP4, SDK2, LINC00469, LINC02092, LINC02074, RPL38, TTYH2, DNAI2, KIF19, BTBD17, GPR142, RNA5SP448, GPRC5C, CD300A, CD300…
Amplification Peak 15 - CN values	17q25.3	chr17:80857566-82315466(probes 258372:258517)	chr17:80900383-82305550(probes 258377:258516)	chr17:69168430-82335297(probes 257186:258519)	0.00083018	0.0049092	ASPSCR1	ASPSCR1	SRSF2, CANT1, RNF213, ASPSCR1	RPTOR, RPL12P37, CHMP6, BAIAP2-DT, BAIAP2, AATK, MIR657, MIR3065, MIR338, MIR1250, PVALEF, CEP131, TEPSIN, NDUFAF8, SLC38A10, LINC00482, BAHCC1, MIR4740, MIR3186, LINC01971, ACTG1, FSCN2, FAAP100, NPLOC4, TSPAN10, PDE6G, OXLD1, CCDC137, ARL16, HGS, MIR6786, MRPL12, SLC25A10, GCGR, MCRIP1, PPP1R27, P4HB, ARHGDIA, ALYREF, ANAPC11, NPB, PCYT2, SIRT7, MAFG, MAFG-DT, PYCR1, MYADML2, NOTUM, ASPSCR1, CE…	RPTOR, RPL12P37, CHMP6, BAIAP2-DT, BAIAP2, AATK, MIR657, MIR3065, MIR338, MIR1250, PVALEF, CEP131, TEPSIN, NDUFAF8, SLC38A10, LINC00482, BAHCC1, MIR4740, MIR3186, LINC01971, ACTG1, FSCN2, FAAP100, NPLOC4, TSPAN10, PDE6G, OXLD1, CCDC137, ARL16, HGS, MIR6786, MRPL12, SLC25A10, GCGR, MCRIP1, PPP1R27, P4HB, ARHGDIA, ALYREF, ANAPC11, NPB, PCYT2, SIRT7, MAFG, MAFG-DT, PYCR1, MYADML2, NOTUM, ASPSCR1, CE…	ABCA10, ABCA5, SNRPGP4, MAP2K6, LINC01483, LINC01497, LINC01028, KCNJ16, KCNJ2-AS1, KCNJ2, CALM2P1, CASC17, RNU7-155P, MYL6P5, ROCR, LINC01152, SOX9-AS1, LINC02097, SOX9, LINC00511, LINC02003, RPL32P33, SLC39A11, RN7SKP180, POLR3KP2, SSTR2, COG1, FAM104A, C17orf80, CPSF4L, CDC42EP4, SDK2, LINC00469, LINC02092, LINC02074, RPL38, TTYH2, DNAI2, KIF19, BTBD17, GPR142, RNA5SP448, GPRC5C, CD300A, CD300…
Amplification Peak 16 - CN values	19p13.3	chr19:1237596-4607380(probes 266825:267165)	chr19:1651137-2012477(probes 266867:266902)	chr19:1256626-4189706(probes 266827:267123)	0.35335	0.35335	TCF3	TCF3, GNA11, MAP2K2, SH3GL1	TCF3, GNA11, MAP2K2	TCF3, ATP8B3, REXO1, MIR1909, KLF16, ABHD17A, SCAMP4, ADAT3, CSNK1G2, CSNK1G2-AS1, BTBD2	CBARP, ATP5F1D, MIDN, CIRBP, CIRBP-AS1, FAM174C, EFNA2, RPS15P9, PWWP3A, NDUFS7, GAMT, DAZAP1, RPS15, APC2, C19orf25, PCSK4, REEP6, ADAMTSL5, PLK5, MEX3D, RN7SL477P, MBD3, UQCR11, TCF3, RNU6-1223P, ATP8B3, REXO1, MIR1909, KLF16, ABHD17A, SCAMP4, ADAT3, CSNK1G2, CSNK1G2-AS1, BTBD2, MKNK2, MOB3A, IZUMO4, AP3D1, DOT1L, PLEKHJ1, MIR1227, MIR6789, SF3A2, AMH, MIR4321, JSRP1, OAZ1, PEAK3, LINGO3, LSM7,…	MIDN, CIRBP, CIRBP-AS1, FAM174C, EFNA2, RPS15P9, PWWP3A, NDUFS7, GAMT, DAZAP1, RPS15, APC2, C19orf25, PCSK4, REEP6, ADAMTSL5, PLK5, MEX3D, RN7SL477P, MBD3, UQCR11, TCF3, RNU6-1223P, ATP8B3, REXO1, MIR1909, KLF16, ABHD17A, SCAMP4, ADAT3, CSNK1G2, CSNK1G2-AS1, BTBD2, MKNK2, MOB3A, IZUMO4, AP3D1, DOT1L, PLEKHJ1, MIR1227, MIR6789, SF3A2, AMH, MIR4321, JSRP1, OAZ1, PEAK3, LINGO3, LSM7, SPPL2B, TMPRSS9…
Deletion Peak 1 - CN values	1p36.11	chr1:25553833-25675170(probes 2561:2572)	chr1:25563779-25665224(probes 2562:2571)	chr1:25563779-25695062(probes 2562:2574)	0.48742	0.48742				LDLRAP1, MAN1C1	LDLRAP1, MAN1C1	LDLRAP1, MAN1C1
Deletion Peak 2 - CN values	2q37.3	chr2:202561946-242119440(probes 45324:49288)	chr2:237007387-242110179(probes 48778:49287)	chr2:237007387-242137962(probes 48778:49290)	0.76862	0.76862		CD28, CREB1, IDH1, ERBB4, BARD1, ATIC, FEV, PAX3, ACSL3, CUL3, ACKR3		RNU6-1051P, COPS8, COL6A3, MLPH, MIR6811, RNU6-1140P, PRLH, RAB17, LRRFIP1, RBM44, RAMP1, UBE2F, UBE2F-SCLY, RNU6-1333P, SCLY, ESPNL, KLHL30, KLHL30-AS1, ERFE, ILKAP, LINC02610, HES6, PER2, TRAF3IP1, RNU6-234P, ASB1, LINC01107, LINC01937, TWIST2, LINC01940, HDAC4, MIR4440, MIR4441, MIR4269, MIR2467, HDAC4-AS1, NDUFA10, MIR4786, OR6B2, OR6B3, OR9S24P, OR5S1P, COPS9, OTOS, GPC1, MIR149, ANKMY1, DUS…	BMPR2, MTCO1P17, MTCO2P17, MTATP6P17, MTCO3P17, MTND3P17, MTND4LP17, MTND4P30, MTCO1P54, FAM117B, ICA1L, KRT8P15, WDR12, CARF, NBEAL1, RPL7P14, RPL23AP36, RPL12P16, CYP20A1, RN7SL670P, MRPL50P2, ABI2, RAPH1, CD28, KRT18P39, NPM1P33, RNU6-474P, CTLA4, ICOS, DSTNP5, PARD3B, NRP2, RN7SKP178, PPIAP68, INO80D, NDUFS1, GCSHP3, EEF1B2, SNORD51, SNORA41, GPR1, GPR1-AS, RN7SKP200, HMGN1P6, RN7SKP260, ZDBF…	RNU6-1051P, COPS8, COL6A3, MLPH, MIR6811, RNU6-1140P, PRLH, RAB17, LRRFIP1, RBM44, RAMP1, UBE2F, UBE2F-SCLY, RNU6-1333P, SCLY, ESPNL, KLHL30, KLHL30-AS1, ERFE, ILKAP, LINC02610, HES6, PER2, TRAF3IP1, RNU6-234P, ASB1, LINC01107, LINC01937, TWIST2, LINC01940, HDAC4, MIR4440, MIR4441, MIR4269, MIR2467, HDAC4-AS1, NDUFA10, MIR4786, OR6B2, OR6B3, OR9S24P, OR5S1P, COPS9, OTOS, GPC1, MIR149, ANKMY1, DUS…
Deletion Peak 3 - CN values	5q34	chr5:141901548-181281197(probes 102529:106480)	chr5:166146076-166412739(probes 104962:104987)	chr5:149747337-181300971(probes 103319:106482)	0.66786	0.66786		ARHGAP26, CSF1R, PDGFRB, CD74, ITK, EBF1, PWWP2A, TLX3, NPM1, FGFR4, NSD1, FLT4	CSF1R, PDGFRB, CD74, ITK, EBF1, PWWP2A, TLX3, NPM1, FGFR4, NSD1, FLT4		DELE1, PCDH12, RNF14, GNPDA1, NDFIP1, SPRY4, SPRY4-AS1, RPS12P10, FGF1, LINC01844, ARHGAP26, ARHGAP26-AS1, ARHGAP26-IT1, NR3C1, RPL7P21, RNU7-156P, MIR5197, HMHB1, RN7SL87P, YIPF5, KCTD16, CKS1BP5, RN7SKP246, NAMPTP2, ASS1P10, PRELID2, GRXCR2, SH3RF2, PLAC8L1, LARS1, RBM27, RNU7-180P, POU4F3, TCERG1, GPR151, PPP2R2B, RNA5SP196, RN7SL791P, KRT8P48, PPP2R2B-IT1, STK32A-AS1, STK32A, DPYSL3, JAKMIP2-…	PPARGC1B, PDE6A, SLC26A2, TIGD6, HMGXB3, RPS20P4, CSF1R, RPL7P1, PDGFRB, CDX1, SLC6A7, CAMK2A, ARSI, TCOF1, CD74, RPS14, NDST1-AS1, NDST1, SYNPO, MYOZ3, RBM22, DCTN4, SMIM3, IRGM, ZNF300, ZNF300P1, GPX3, TNIP1, ANXA6, CCDC69, GM2A, SLC36A3, SLC36A2, SLC36A1, RNA5SP197, FAT2, MIR6499, SPARC, CLMAT3, RN7SKP232, ATOX1, RPLP1P6, G3BP1, GLRA1, RNA5SP198, LINC01933, NMUR2, LINC01470, GRIA1, RN7SL177P, …
Deletion Peak 4 - CN values	6p22.3	chr6:15259353-15409562(probes 108042:108056)	chr6:15269306-15399646(probes 108043:108055)	chr6:15269306-15429394(probes 108043:108058)	0.66786	0.66786				JARID2, RNU6-522P, RNU6-645P	JARID2, RNU6-522P, RNU6-645P	JARID2, RNU6-522P, RNU6-645P
Deletion Peak 5 - CN values	6q27	chr6:136402091-170613582(probes 120226:123655)	chr6:162887499-170603962(probes 122881:123654)	chr6:162887499-170632821(probes 122881:123657)	0.76862	0.76862	QKI, FGFR1OP, AFDN	TNFAIP3, ECT2L, LATS1, ESR1, ARID1B, EZR, QKI, FGFR1OP, AFDN	QKI, FGFR1OP, AFDN	PACRG, PACRG-AS2, PACRG-AS3, PACRG-AS1, CAHM, QKI, RN7SL366P, C6orf118, PDE10A, RNA5SP226, RNU6-730P, LINC00602, GAPDHP72, TBXT, RNU6-153P, GNG5P1, PRR18, SFT2D1, HNRNPA1P49, MPC1, RPS6KA2, RPS6KA2-IT1, MIR1913, RAMACL, RPS6KA2-AS1, RNASET2, MIR3939, FGFR1OP, CCR6, TCP10L2, GPR31, UNC93A, TTLL2, TCP10, LINC02538, LINC02487, LINC01558, AFDN-DT, AFDN, KIF25-AS1, KIF25, FRMD1, CTAGE13P, DACT2, SMOC2…	MAP7, NDUFS5P1, RN7SKP299, MAP3K5, MAP3K5-AS1, RNA5SP219, PEX7, SLC35D3, RPL35AP3, IL20RA, IL22RA2, IFNGR1, OLIG3, BTF3L4P3, LINC02539, WAKMAR2, TNFAIP3, LINC02528, LINC02865, RPSAP42, PERP, ARFGEF3, PBOV1, SMIM28, MARCKSL1P2, HEBP2, NHSL1, MIR3145, GVQW2, CCDC28A, ECT2L, ACKR4P1, REPS1, ABRACL, HECA, TXLNB, CITED2, LINC01625, ATP5PBP6, FILNC1, RNA5SP220, MIR3668, MIR4465, RPS3AP24, RN7SKP106, RP…	PACRG, PACRG-AS2, PACRG-AS3, PACRG-AS1, CAHM, QKI, RN7SL366P, C6orf118, PDE10A, RNA5SP226, RNU6-730P, LINC00602, GAPDHP72, TBXT, RNU6-153P, GNG5P1, PRR18, SFT2D1, HNRNPA1P49, MPC1, RPS6KA2, RPS6KA2-IT1, MIR1913, RAMACL, RPS6KA2-AS1, RNASET2, MIR3939, FGFR1OP, CCR6, TCP10L2, GPR31, UNC93A, TTLL2, TCP10, LINC02538, LINC02487, LINC01558, AFDN-DT, AFDN, KIF25-AS1, KIF25, FRMD1, CTAGE13P, DACT2, SMOC2…
Deletion Peak 6 - CN values	8q24.21	chr8:127742317-127854407(probes 152514:152524)	chr8:127750094-127844661(probes 152515:152523)	chr8:127736461-128196249(probes 152513:152559)	0.40851	0.40851		MYC	MYC	PVT1, MIR1204	MYC, PVT1, MIR1204	CASC11, MYC, PVT1, MIR1204, TMEM75, MIR1205, RNU1-106P, MIR1206, RNU4-25P, MIR1207, MIR1208
Deletion Peak 7 - CN values	9p21.3	chr9:25383557-25727525(probes 156818:156851)	chr9:25393554-25717538(probes 156819:156850)	chr9:25393554-25747500(probes 156819:156853)	0.33272	0.33272				TUSC1	TUSC1	TUSC1
Deletion Peak 8 - CN values	10p15.1	chr10:62324-4655106(probes 168172:168632)	chr10:3444329-4645339(probes 168511:168631)	chr10:3444329-4674639(probes 168511:168634)	0.76862	0.76862	KLF6	LARP4B, KLF6	KLF6	LINC02669, KLF6, LINC02639, LINC02660, MIR6078, LINC00702, LINC00703, RNU6-163P	TUBB8, IL9RP2, ZMYND11, RNA5SP297, DIP2C, RNA5SP298, RN7SL754P, MIR5699, PRR26, LARP4B, GTPBP4, IDI2, IDI2-AS1, IDI1, WDR37, LINC00200, ADARB2, ADARB2-AS1, LINC00700, MIR6072, RNU6-889P, LINC02662, RNU6-576P, LINC00701, LINC02645, PFKP, PITRM1, PITRM1-AS1, LINC02668, LINC02669, KLF6, LINC02639, LINC02660, MIR6078, LINC00702, LINC00703, RNU6-163P, MANCR	LINC02669, KLF6, LINC02639, LINC02660, MIR6078, LINC00702, LINC00703, RNU6-163P, MANCR, LINC00705
Deletion Peak 9 - CN values	11q24.2	chr11:96117314-135086622(probes 191247:195161)	chr11:126036243-126426693(probes 194250:194288)	chr11:96127273-135086622(probes 191248:195161)	0.11176	0.11176		MAML2, BIRC3, ATM, DDX10, POU2AF1, SDHD, ZBTB16, PAFAH1B2, KMT2A, DDX6, BCL9L, FOXR1, CBL, ARHGEF12, FLI1, KCNJ5	MAML2, BIRC3, ATM, DDX10, POU2AF1, SDHD, ZBTB16, PAFAH1B2, KMT2A, DDX6, BCL9L, FOXR1, CBL, ARHGEF12, FLI1, KCNJ5	CDON, NAP1L1P1, RPUSD4, FAM118B, RNU4-86P, RN7SL351P, SRPRA, FOXRED1, RPL35AP26, TIRAP, DCPS, GSEC, ST3GAL4, KIRREL3	MAML2, MIR1260B, CCDC82, JRKL, JRKL-AS1, RNA5SP346, LINC02737, MED28P5, LINC02553, RNA5SP347, LINC02713, CNTN5, RN7SKP53, RPA2P3, RN7SL222P, PPIAP43, ARHGAP42, RN7SKP115, PGR, PGR-AS1, TRPC6, MIR3920, ANGPTL5, CEP126, CFAP300, RNA5SP535, YAP1, RNU6-952P, BIRC3, BIRC2, TMEM123, MMP7, MMP20, MMP27, MMP8, WTAPP1, MMP10, MMP1, MMP3, MMP12, BOLA3P1, RNU7-159P, MMP13, DCUN1D5, DYNC2H1, MTCO3P15, MTATP6…	MAML2, MIR1260B, CCDC82, JRKL, JRKL-AS1, RNA5SP346, LINC02737, MED28P5, LINC02553, RNA5SP347, LINC02713, CNTN5, RN7SKP53, RPA2P3, RN7SL222P, PPIAP43, ARHGAP42, RN7SKP115, PGR, PGR-AS1, TRPC6, MIR3920, ANGPTL5, CEP126, CFAP300, RNA5SP535, YAP1, RNU6-952P, BIRC3, BIRC2, TMEM123, MMP7, MMP20, MMP27, MMP8, WTAPP1, MMP10, MMP1, MMP3, MMP12, BOLA3P1, RNU7-159P, MMP13, DCUN1D5, DYNC2H1, MTCO3P15, MTATP6…
Deletion Peak 10 - CN values	14q31.3	chr14:87768535-87926194(probes 228868:228882)	chr14:87778260-87917640(probes 228869:228881)	chr14:87778260-90029227(probes 228869:229094)	0.18855	0.18855				GALC	GALC	GALC, SHLD2P2, RNU6-835P, GPR65, LINC01147, LINC01146, KCNK10, PTPN21, RNU4-22P, ZC3H14, EML5, RNU4-92P, TTC8, MPPE1P1, FOXN3, CAP2P1, FOXN3-AS1, FOXN3-AS2, RN7SKP107, RN7SKP255, CHORDC2P, EFCAB11, RAB42P1, TDP1
Deletion Peak 11 - CN values	15q11.2	chr15:24079335-24243005(probes 233225:233240)	chr15:24089318-24233076(probes 233226:233239)	chr15:24089318-24262864(probes 233226:233242)	0.27299	0.27299				PWRN4, PWRN1, PWRN2	PWRN4, PWRN1, PWRN2	PWRN4, PWRN1, PWRN2
Deletion Peak 12 - CN values	16p11.2	chr16:32480027-32623691(probes 244359:244373)	chr16:32489942-32614010(probes 244360:244372)	chr16:32489942-32643052(probes 244360:244375)	0.66786	0.66786
Deletion Peak 13 - CN values	16q12.1	chr16:46808874-70831117(probes 245800:248223)	chr16:47238050-47381326(probes 245845:245858)	chr16:46417407-90121206(probes 245758:250165)	9.8934e-08	0.048072		CYLD, HERPUD1, CDH11, CBFB, CTCF, CDH1	CYLD, HERPUD1, CDH11, CBFB, CTCF, CDH1, ZFHX3, RFWD3, MAF, CBFA2T3, FANCA	ITFG1	C16orf87, CKBP1, GPT2, DNAJA2, NETO2, ITFG1-AS1, RPL23AP72, ITFG1, PHKB, RNA5SP425, EIF4BP5, NDUFA5P11, LINC02133, LINC02192, LINC02134, ABCC12, ABCC11, LONP2, UBA52P8, SIAH1, MOCS1P1, N4BP1, RPS2P44, KLF8P1, RNU6-257P, MTND4LP25, CBLN1, C16orf78, LINC02179, ZNF423, ADAM3B, MRPS21P7, MRPS21P8, RPL34P29, CNEP1R1, ACTG1P16, HEATR3, RNY4P3, RPL10P14, TENT4B, ADCY7, MIR6771, BRD7, LINC02178, NKD1, SN…	ANKRD26P1, RNU6-845P, SHCBP1, RAB43P1, VPS35, ORC6, MYLK3, C16orf87, CKBP1, GPT2, DNAJA2, NETO2, ITFG1-AS1, RPL23AP72, ITFG1, PHKB, RNA5SP425, EIF4BP5, NDUFA5P11, LINC02133, LINC02192, LINC02134, ABCC12, ABCC11, LONP2, UBA52P8, SIAH1, MOCS1P1, N4BP1, RPS2P44, KLF8P1, RNU6-257P, MTND4LP25, CBLN1, C16orf78, LINC02179, ZNF423, ADAM3B, MRPS21P7, MRPS21P8, RPL34P29, CNEP1R1, ACTG1P16, HEATR3, RNY4P3, …
Deletion Peak 14 - CN values	16q23.3	chr16:71017922-89927318(probes 248244:250144)	chr16:81033442-82514471(probes 249254:249401)	chr16:46417407-90121206(probes 245758:250165)	2.0932e-13	6.0246e-12		ZFHX3, RFWD3, MAF, CBFA2T3, FANCA	CYLD, HERPUD1, CDH11, CBFB, CTCF, CDH1, ZFHX3, RFWD3, MAF, CBFA2T3, FANCA	ATMIN, C16orf46, GCSH, PKD1L2, RNU6-1191P, BCO1, GAN, MIR4720, CMIP, PPIAP51, MIR7854, MIR6504, PLCG2, RN7SKP176, SDR42E1, HSD17B2, MTCYBP28, MPHOSPH6, RN7SKP190	HYDIN, CMTR2, CALB2, LINC02136, TLE7, ZNF23, ZNF19, CHST4, RNU6-1061P, TAT-AS1, TAT, MARVELD3, PHLPP2, RNU6-208P, SNORA70D, AP1G1, SNORD71, ATXN1L, IST1, ZNF821, PKD1L3, RPL39P31, ATP5F1AP3, DHODH, TXNL4B, HP, HPR, DHX38, PMFBP1, LINC01572, RNU7-90P, KRT18P18, ZFHX3, RNU7-71P, HCCAT5, LINC01568, PPIAP49, PSMD7, NPIPB15, CLEC18B, GLG1, RNU6-237P, HSPE1P7, RFWD3, TMPOP2, MLKL, FA2H, WDR59, ZNRF1, L…	ANKRD26P1, RNU6-845P, SHCBP1, RAB43P1, VPS35, ORC6, MYLK3, C16orf87, CKBP1, GPT2, DNAJA2, NETO2, ITFG1-AS1, RPL23AP72, ITFG1, PHKB, RNA5SP425, EIF4BP5, NDUFA5P11, LINC02133, LINC02192, LINC02134, ABCC12, ABCC11, LONP2, UBA52P8, SIAH1, MOCS1P1, N4BP1, RPS2P44, KLF8P1, RNU6-257P, MTND4LP25, CBLN1, C16orf78, LINC02179, ZNF423, ADAM3B, MRPS21P7, MRPS21P8, RPL34P29, CNEP1R1, ACTG1P16, HEATR3, RNY4P3, …
Deletion Peak 15 - CN values	17p13.3	chr17:139724-20170027(probes 250204:252221)	chr17:487777-701665(probes 250239:250259)	chr17:487777-731631(probes 250239:250262)	0.76862	0.76862		YWHAE, USP6, RABEP1, TP53, PER1, MAP2K4, NCOR1, FLCN, SPECC1		VPS53, RPS4XP17	DOC2B, LINC02091, RPH3AL, C17orf97, RFLNB, VPS53, RPS4XP17, TLCD3A, GEMIN4, DBIL5P, GLOD4, MRM3, NXN, TIMM22, ABR, MIR3183, BHLHA9, TRARG1, YWHAE, CRK, MYO1C, INPP5K, PITPNA-AS1, PITPNA, SLC43A2, RN7SL105P, SCARF1, RILP, PRPF8, TLCD2, MIR22HG, MIR22, WDR81, SERPINF2, SERPINF1, SMYD4, RPA1, RTN4RL1, DPH1, OVCA2, MIR132, MIR212, HIC1, SMG6, MCUR1P1, RN7SL624P, SMG6-IT1, SRR, HNRNPA1P16, TSR1, SNORD…	VPS53, RPS4XP17
Deletion Peak 16 - CN values	19q12	chr19:28222715-29577412(probes 269562:269696)	chr19:28232590-28418763(probes 269563:269580)	chr19:27253692-29757141(probes 269464:269715)	0.18855	0.76862					MAN1A2P1, LINC00906, RNA5SP470, LINC01532, UQCRFS1, RN7SL340P, VSTM2B	ERVK-28, LINC00662, SLC25A1P5, MAN1A2P1, LINC00906, RNA5SP470, LINC01532, UQCRFS1, RN7SL340P, VSTM2B, POP4, PLEKHF1, C19orf12
Deletion Peak 17 - CN values	19q13.31	chr19:42941527-43500921(probes 271053:271109)	chr19:42951273-43491086(probes 271054:271108)	chr19:42494236-43756539(probes 271008:271135)	0.27299	0.76862				PSG11, CEACAMP8, PSG2, CEACAMP9, PSG5, PSG4, PSG9, CEACAMP10, CEACAMP11, CEACAMP4, CD177, CD177P1, TEX101, LYPD3, PHLDB3	CEACAMP7, PSG11, CEACAMP8, PSG2, CEACAMP9, PSG5, PSG4, PSG9, CEACAMP10, CEACAMP11, CEACAMP4, CD177, CD177P1, TEX101, LYPD3, PHLDB3	LIPE-AS1, CEACAM1, CEACAMP2, CEACAM8, CEACAMP1, CEACAMP5, RPS10P28, PSG3, PSG8, CEACAMP6, PSG8-AS1, PSG10P, PSG1, PSG6, PSG7, CEACAMP7, PSG11, CEACAMP8, PSG2, CEACAMP9, PSG5, PSG4, PSG9, CEACAMP10, CEACAMP11, CEACAMP4, CD177, CD177P1, TEX101, LYPD3, PHLDB3, ETHE1, ZNF575, XRCC1, PINLYP, IRGQ, ZNF576, SRRM5, ZNF428, CADM4, PLAUR, RN7SL368P, IRGC, SMG9
Deletion Peak 18 - CN values	19q13.42	chr19:54704031-54813352(probes 272250:272260)	chr19:54713283-54803398(probes 272251:272259)	chr19:48492760-58617616(probes 271617:272646)	0.00011821	5.1116e-4			BAX, BCL2L12, POLD1, PPP2R1A, ZNF331, TFPT, CNOT3	LILRP2, KIR3DL3, KIR2DL3, KIR2DP1, KIR2DL1, KIR3DP1	LILRP2, KIR3DL3, KIR2DL3, KIR2DP1, KIR2DL1, KIR3DP1, KIR2DL4	LMTK3, SULT2B1, FAM83E, SPACA4, RPL18, SPHK2, DBP, CA11, SEC1P, NTN5, FUT2, MAMSTR, RASIP1, IZUMO1, FUT1, FGF21, RNU6-317P, BCAT2, HSD17B14, PLEKHA4, PPP1R15A, TULP2, NUCB1, NUCB1-AS1, DHDH, BAX, FTL, GYS1, RUVBL2, MIR6798, LHB, CGB3, NTF6A, NTF6G, CGB2, CGB1, NTF6B, CGB5, CGB8, CGB7, NTF4, KCNA7, RN7SL708P, SNRNP70, LIN7B, C19orf73, PPFIA3, HRC, TRPM4, SLC6A21P, SUMO1P4, SLC6A16, MIR4324, CD37, …
Deletion Peak 19 - CN values	20p11.22	chr20:21624029-23159479(probes 274833:274985)	chr20:21633957-22952466(probes 274834:274964)	chr20:21633957-22982035(probes 274834:274967)	0.76862	0.76862				LINC01727, LINC01726, PAX1, SLC25A6P1, RPL41P1, LINC01432, LINC01427, LINC00261, FOXA2, LNCNEF, LINC01747, KRT18P3, CYB5AP4	LINC01727, LINC01726, PAX1, SLC25A6P1, RPL41P1, LINC01432, LINC01427, LINC00261, FOXA2, LNCNEF, LINC01747, KRT18P3, CYB5AP4, SSTR4, THBD, CD93, LINC00656	LINC01727, LINC01726, PAX1, SLC25A6P1, RPL41P1, LINC01432, LINC01427, LINC00261, FOXA2, LNCNEF, LINC01747, KRT18P3, CYB5AP4
Deletion Peak 20 - CN values	20q13.2	chr20:53941871-54154420(probes 278101:278122)	chr20:53948597-54146791(probes 278102:278121)	chr20:53608187-55274163(probes 278067:278240)	0.13205	0.13205				BCAS1, MIR4756	BCAS1, MIR4756, CYP24A1	ZNF217, RNU7-14P, SUMO1P1, BCAS1, MIR4756, CYP24A1, PFDN4, DOK5, RNU4ATAC7P, RPL12P4
Deletion Peak 21 - CN values	21q22.12	chr21:34844104-35214287(probes 282678:282714)	chr21:34853427-35204303(probes 282679:282713)	chr21:34653458-36162654(probes 282658:282809)	0.48742	0.48742	RUNX1	RUNX1	RUNX1	RUNX1	RUNX1	CLIC6, LINC00160, LINC01426, RUNX1, RPL34P3, EZH2P1, MIR802, RPS20P1, PPP1R2P2, LINC01436, RPL23AP3, SETD4, RIMKLBP1, RNU6-992P, CBR1, MEMO1P1, CBR3-AS1, RPS9P1, CBR3, DOP1B

## Sheet: Table S2
Table S2. Comparison between CNA profiles in intraocular and extraocular tumors.
Alteration	Intraocular tumors (n=18)	Extraocular sites (n=9)	Fisher Exact Test p-value
11q loss	5 (28%)	5 (56%)	0.27
	Clonal only: 3 (17%)	Clonal only: 4 (44%)	Clonal only: 0.18
17q gain	10 (56%)	5 (56%)	1
19q loss	5 (28%)	2 (22%)	1
21q loss	5 (28%)	2 (22%)	1
1q gain	12 (67%)	8 (89%)	0.36
	Clonal only: 9 (50%)	Clonal only: 7 (78%)	Clonal only: 0.23
2p gain	12 (67%)	6 (67%)	1
6p gain	16 (89%)	8 (89%)	1
16q loss	14 (78%)	6 (67%)	0.65
